# Supplementary material for: The TOX2 Gene Is Responsible for Conidiation and Full Virulence in Fusarium pseudograminearum
Source: Curr Issues Mol Biol. 2025 Sep 2;47(9):714. doi: 10.3390/cimb47090714 (PMC12468165; doi:10.3390/cimb47090714)
Supplement: Supplementary file 1 [file cimb-47-00714-s001.zip]

Archive with 1 entries (1 files):
- cimb-3819064-supplementary.pdf
